# Supplementary material for: Development of a Bispecific Nanobody Targeting CD20 on B-Cell Lymphoma Cells and CD3 on T Cells
Source: Vaccines (Basel). 2022 Aug 17;10(8):1335. doi: 10.3390/vaccines10081335 (PMC9413575; doi:10.3390/vaccines10081335)
Supplement: Supplementary file 1 [file vaccines-10-01335-s001.zip]

Archive with 1 entries (1 files):
- vaccines-1835063-supplementary.pdf
